# Supplementary material for: How the Oviduct Lipidomic Profile Changes over Time after the Start of an Obesogenic Diet in an Outbred Mouse Model
Source: Biology (Basel). 2023 Jul 17;12(7):1016. doi: 10.3390/biology12071016 (PMC10376370; doi:10.3390/biology12071016)
Supplement: Supplementary file 1 [file biology-12-01016-s001.zip]

Archive with 5 entries (5 files):
- Supplementary files/Supplementary Annotation file Table S3, S4, S5.xlsx
- Supplementary files/Supplementary Figure S1.pdf
- Supplementary files/Supplementary Figure S2.pdf
- Supplementary files/Supplementary Table S1.pdf
- Supplementary files/Supplementary Table S2.pdf
