# Supplementary material for: How the Oviduct Lipidomic Profile Changes over Time after the Start of an Obesogenic Diet in an Outbred Mouse Model
Source: Biology (Basel). 2023 Jul 17;12(7):1016. doi: 10.3390/biology12071016 (PMC10376370; doi:10.3390/biology12071016)
Supplement: Supplementary file 1 [file biology-12-01016-s001.zip › Supplementary files/Supplementary Annotation file Table S3, S4, S5.xlsx]

## Sheet: NEG annotation
Supplementary Table 3: List of putative annotation of the detected molecular species by MALDI MSI in HF/HS oviductal epithelium (OE) vs CTRL in Swiss mice in NEGATIVE MODE
Discriminative masses identified by ROC analysis (303 m/z)							Identification of differentially regulated lipids detected by MALDI MSI (175 m/z)
Direction	Time point	m/z	Direction	Time point	m/z		m/z	Direction	Time point	m/z exact	Delta	Putative annotation for ion M-H-	Putative annotation for ion M+Cl-
CTLvsHF	3d	764.557	HFvsCTL	1w	528.297		764.557	CTLvsHF	3d	764.5	0.1	PC(35:5)/PC(O-36:5)/PC(P-36:4)/PE(38:5)/PS(35:6)/PS(P-36:5)	PC(32:2)/PC(O-33:2)/PC(P-33:1)/PE(35:2)/PE(O-36:2)/PE(P-36:1)/PS(32:3)/PS(P-33:2)
CTLvsHF	3d	766.574	HFvsCTL	1w	529.304		766.574	CTLvsHF	3d	766.2	0.4	None	PC(32:1)/PC(O-33:1)/PC(P-33:0)/PE-NMe(34:1)/PE(35:1)/PE(36:8)/PE(O-36:1)/PE(P-36:0)/PS(32:2)/PS(O-33:2)/PS(P-33:1)
CTLvsHF	3d	767.582	HFvsCTL	1w	550.311		767.582	CTLvsHF	3d	767.5	0.1	None	SM(d36:0)
CTLvsHF	3d	768.59	HFvsCTL	1w	685.34		768.59	CTLvsHF	3d	768.5	0.1	PC(35:3)/PC(O-36:3)/PC(P-36:2)/PE(38:3)/PS(35:4)/PS(O-36:4)/PS(P-36:3)	PC(32:0)/PC(O-33:0)/PE(35:0)/PE(36:7)/PE(O-36:0)/PS(32:1)/PS(O-33:1)/PS(P-33:0)
CTLvsHF	3d	790.577	HFvsCTL	1w	728.593		790.577	CTLvsHF	3d	790.5	0.1	None	PC(34:3)/PC(P-35:2)/PE(37:3)/PE(O-38:3)/PE(P-38:2)/PS(34:4)
CTLvsHF	3d	792.594	HFvsCTL	1w	729.561		792.594	CTLvsHF	3d	792.5	0.1	PC(37:5)/PC(O-38:5)/PC(P-38:4)/PE(40:5)/PS(37:6)/PS(O-38:6)/PS(P-38:5)	PC(34:2)/PC(O-35:2)/PC(P-35:1)/PE-NMe(36:2)/PE(37:2)/PE(38:9)/PE(O-38:2)/PE(P-38:1)/PS(34:3)/PS(P-35:2)
CTLvsHF	3d	794.61	HFvsCTL	1w	730.453		794.61	CTLvsHF	3d	794.5	0.1	PC(37:4)/PC(O-38:4)/PC(P-38:3)/PE(40:4)/PS(37:5)/PS(O-38:5)/PS(P-38:4)	PC(34:1)/PC(O-35:1)/PC(P-35:0)/PE(37:1)/PE(38:8)/PE(O-38:1)/PE(P-38:0)/PS(34:2)/PS(O-35:2)/PS(P-35:1)
CTLvsHF	3d	795.618	HFvsCTL	1w	730.569		795.618	CTLvsHF	3d	795.5	0.1	PI(31:0)/PI(O-32:0)	SM(d38:0)
CTLvsHF	3d	796.588	HFvsCTL	1w	758.474		796.588	CTLvsHF	3d	796.5	0.1	PC(37:3)/PC(O-38:3)/PC(P-38:2)/PE(40:3)/PS(37:4)/PS(O-38:4)/PS(P-38:3)	PC(34:0)/PC(O-35:0)/PE(37:0)/PE-NMe(36:0)/PE(38:7)/PE(O-38:0)/PS(34:1)/PS(O-35:1)/PS(P-35:0)
CTLvsHF	3d	798.682	HFvsCTL	1w	773.551		798.682	CTLvsHF	3d	798.6	0.1	PC(38:9)/PC(37:2)/PC(O-38:2)/PC(P-38:1)/PE(40:2)/PS(37:3)/PS(O-38:3)/PS(P-38:2)	PC(35:6)/PC(P-36:5)/PE(38:6)/PS(34:0)/PS(O-35:0)
CTLvsHF	1w	834.515	HFvsCTL	1w	778.589		837.538	CTLvsHF	1w	837.5	0	None	PI(32:4)
CTLvsHF	1w	837.538	HFvsCTL	1w	779.597		863.583	CTLvsHF	1w	863.6	0	None	SM(d43:1)/PI(34:5)
CTLvsHF	1w	838.546	HFvsCTL	1w	786.495		864.591	CTLvsHF	1w	864.6	0	None	PC(40:8)/PC(39:1)/PC(O-40:1)/PC(P-40:0)/PE(42:1)/PS(39:2)/PS(40:9)/PS(O-40:2)/PS(P-40:1)
CTLvsHF	1w	839.554	HFvsCTL	1w	817.462		865.559	CTLvsHF	1w	865.5	0.1	None	PI(34:4)
CTLvsHF	1w	862.575	HFvsCTL	1w	855.521		911.874	CTLvsHF	1w	911.6	0.3	None	PI(37:2)/PI(38:9)/PI(O-38:2)/PI(P-38:1)
CTLvsHF	1w	863.583	HFvsCTL	1w	857.498		912.572	CTLvsHF	1w	912.6	0	None	PC(44:12)/PC(O-44:5)/PS(43:6)
CTLvsHF	1w	864.591	HFvsCTL	1w	858.312		937.609	CTLvsHF	1w	937.6	0	PI(42:6)	None
CTLvsHF	1w	865.559	HFvsCTL	1w	858.506		528.324	CTLvsHF	4w	528.1	0.2	-/LPE(22:4)	None
CTLvsHF	1w	910.556	HFvsCTL	1w	859.513		529.332	CTLvsHF	4w	529.1	0.2	LPI(13:0)	None
CTLvsHF	1w	911.874	HFvsCTL	1w	860.521		700.569	CTLvsHF	4w	700.5	0.1	PC(30:2)/PC(P-31:1)/PE(33:2)/PE(O-34:2)/PE(P-34:1)/PS(30:3)	None
CTLvsHF	1w	912.572	HFvsCTL	1w	871.567		722.55	CTLvsHF	4w	722.5	0.1	PC(32:5)/PE(35:5)/PE(O-36:5)/PE(P-36:4)	PC(29:2)/PC(P-30:1)/PE(32:2)/PE(O-33:2)/PE(P-33:1)
CTLvsHF	1w	937.609	HFvsCTL	1w	872.574		723.558	CTLvsHF	4w	723.5	0.1	PI(26:1)	None
CTLvsHF	4w	528.324	HFvsCTL	1w	873.543		724.489	CTLvsHF	4w	724.5	0	PC(32:4)/PE(35:4)/PE(O-36:4)/PE(P-36:3)/PS(32:5)	None
CTLvsHF	4w	529.332	HFvsCTL	1w	927.493		725.458	CTLvsHF	4w	725.4	0.1	SM(d36:3)/PI(26:0)	None
CTLvsHF	4w	700.569	HFvsCTL	1w	1023.57		750.579	CTLvsHF	4w	750.5	0.1	None	PC(31:2)/PC(O-32:2)/PC(P-32:1)/PE(34:2)/PE(O-35:2)/PE(P-35:1)/PS(31:3)
CTLvsHF	4w	722.55	HFvsCTL	1w	1025.59		751.587	CTLvsHF	4w	751.5	0.1	None	SM(d35:1)
CTLvsHF	4w	723.558	HFvsCTL	1w	1026.59		809.507	CTLvsHF	4w	809.5	0	SM(d42:3)/PI(32:0)/PI(O-33:0)	PI(30:4)
CTLvsHF	4w	724.489	HFvsCTL	1w	1051.59		833.504	CTLvsHF	4w	833.5	0	PI(34:2)/PI(O-35:2)/PI(P-35:1)	None
CTLvsHF	4w	725.458	HFvsCTL	4w	552.321		837.536	CTLvsHF	4w	837.5	0	None	PI(32:4)
CTLvsHF	4w	726.505	HFvsCTL	4w	715.456		843.506	CTLvsHF	4w	843.5	0	SM(d44:0)/PI(35:4)/PI(O-36:4)/PI(P-36:3)	PI(32:1)/PI(O-33:1)/PI(P-33:0)
CTLvsHF	4w	728.598	HFvsCTL	4w	772.6		857.579	CTLvsHF	4w	857.5	0.1	PI(36:4)	PI(33:1)/PI(O-34:1)/PI(P-34:0)
CTLvsHF	4w	738.484	HFvsCTL	4w	791.557		858.587	CTLvsHF	4w	858.5	0.1	None	PC(39:4)/PC(O-40:4)/PC(P-40:3)/PE(42:4)/PS(39:5)/PS(O-40:5)/PS(P-40:4)
CTLvsHF	4w	750.579	HFvsCTL	4w	818.539		859.556	CTLvsHF	4w	859.5	0.1	None	PI(33:0)/PI(O-34:0)
CTLvsHF	4w	751.587	HFvsCTL	8w	552.303		865.565	CTLvsHF	4w	865.5	0.1	None	PI(34:4)
CTLvsHF	4w	752.557	HFvsCTL	8w	599.321		866.573	CTLvsHF	4w	866.5	0.1	None	PC(40:7)/PC(39:0)/PC(O-40:0)/PE(42:0)/PE-NMe2(40:0)/PS(39:1)/PS(40:8)/PS(O-40:1)/PS(P-40:0)
CTLvsHF	4w	753.448	HFvsCTL	8w	599.592		871.574	CTLvsHF	4w	871.6	0	PI(37:4)/PI(O-38:4)/PI(P-38:3)	PI(34:1)/PI(O-35:1)/PI(P-35:0)
CTLvsHF	4w	809.507	HFvsCTL	8w	700.759		872.582	CTLvsHF	4w	872.6	0	PC(42:0)/PS(42:1)	PC(40:4)/PE(43:4)/PS(40:5)
CTLvsHF	4w	833.504	HFvsCTL	8w	701.534		881.537	CTLvsHF	4w	881.5	0	PI(38:6)	None
CTLvsHF	4w	835.52	HFvsCTL	8w	702.736		882.545	CTLvsHF	4w	882.5	0	None	PC(41:6)/PC(O-42:6)/PE(44:6)/PS(40:0)/PS(41:7)/PS(O-41:0)/PS(P-42:6)
CTLvsHF	4w	836.528	HFvsCTL	8w	723.745		883.553	CTLvsHF	4w	883.5	0.1	PI(38:5)	PI(35:2)/PI(O-36:2)/PI(P-36:1)
CTLvsHF	4w	837.536	HFvsCTL	8w	744.792		884.561	CTLvsHF	4w	884.5	0.1	PC(44:8)/PC(43:1)/PE(46:1)/PS(43:2)	PC(41:5)/PC(P-42:4)/PE(44:5)/PS(41:6)/PS(O-42:6)
CTLvsHF	4w	843.506	HFvsCTL	8w	745.761		885.608	CTLvsHF	4w	885.6	0	PI(38:4)	PI(35:1)/PI(36:8)/PI(O-36:1)/PI(P-36:0)
CTLvsHF	4w	857.579	HFvsCTL	8w	746.536		899.603	CTLvsHF	4w	899.6	0	PI(39:4)/PI(O-40:4)/PI(P-40:3)	PI(36:1)/PI(O-37:1)/PI(P-37:0)
CTLvsHF	4w	858.587	HFvsCTL	8w	748.784		913.598	CTLvsHF	4w	913.6	0	None	PI(37:1)/PI(38:8)/PI(O-38:1)/PI(P-38:0)
CTLvsHF	4w	859.556	HFvsCTL	8w	765.723		556.296	CTLvsHF	8w	556.3	0	LPC(21:4)/PC(20:4)	LPC(18:1)/LPC(18:1)18:1[18:1r18:1a18:1c18:1]/PC(O-18:1)/PC(P-18:0)/LPS(18:2)
CTLvsHF	4w	865.565	HFvsCTL	8w	768.785		618.469	CTLvsHF	8w	618.2	0.3	None	LPS(-OMe-221:0)
CTLvsHF	4w	866.573	HFvsCTL	8w	772.545		725.373	CTLvsHF	8w	725.4	0	SM(d36:3)/PI(26:0)	None
CTLvsHF	4w	867.581	HFvsCTL	8w	774.793		795.569	CTLvsHF	8w	795.5	0.1	PI(31:0)/PI(O-32:0)	SM(d38:0)
CTLvsHF	4w	869.558	HFvsCTL	8w	776.77		809.485	CTLvsHF	8w	809.5	0	SM(d42:3)/PI(32:0)/PI(O-33:0)	PI(30:4)
CTLvsHF	4w	871.574	HFvsCTL	8w	788.825		833.478	CTLvsHF	8w	833.5	0	PI(34:2)/PI(O-35:2)/PI(P-35:1)	None
CTLvsHF	4w	872.582	HFvsCTL	8w	811.733		843.517	CTLvsHF	8w	843.5	0	SM(d44:0)/PI(35:4)/PI(O-36:4)/PI(P-36:3)	PI(32:1)/PI(O-33:1)/PI(P-33:0)
CTLvsHF	4w	881.537	HFvsCTL	8w	869.797		915.264	CTLvsHF	8w	914.6	0.7	None	PS(44:12)/PC(43:4)/PC(O-44:4)
CTLvsHF	4w	882.545	HFvsCTL	8w	887.821		856.497	CTLvsHF	12w	856.5	0	PC(42:8)/PC(41:1)/PC(O-42:1)/PC(P-42:0)/PE(44:1)/PS(41:2)/PS(42:9)/PS(O-42:2)/PS(P-42:1)	PC(39:5)/PC(O-40:5)/PC(P-40:4)/PE(42:5)/PS(39:6)/PS(O-40:6)/PS(P-40:5)
CTLvsHF	4w	883.553	HFvsCTL	8w	889.837		912.331	CTLvsHF	12w	911.6	0.7	None	PI(37:2)/PI(38:9)/PI(O-38:2)/PI(P-38:1)
CTLvsHF	4w	884.561	HFvsCTL	8w	890.806		673.49	CTLvsHF	16w	673.4	0.1	SM(d32:1)	None
CTLvsHF	4w	885.608	HFvsCTL	8w	1450.21		700.56	CTLvsHF	16w	700.5	0.1	PC(30:2)/PC(P-31:1)/PE(33:2)/PE(O-34:2)/PE(P-34:1)/PS(30:3)	None
CTLvsHF	4w	899.603	HFvsCTL	12w	528.589		702.538	CTLvsHF	16w	702.5	0	PC(30:1)/PC(O-31:1)/PC(P-31:0)/PE(33:1)/PE(O-34:1)/PE(P-34:0)/PS(30:2)/PS(P-31:1)	None
CTLvsHF	4w	913.598	HFvsCTL	12w	556.545		722.55	CTLvsHF	16w	722.5	0.1	PC(32:5)/PE(35:5)/PE(O-36:5)/PE(P-36:4)	PC(29:2)/PC(P-30:1)/PE(32:2)/PE(O-33:2)/PE(P-33:1)
CTLvsHF	4w	1450.03	HFvsCTL	12w	728.583		724.528	CTLvsHF	16w	724.5	0	PC(32:4)/PE(35:4)/PE(O-36:4)/PE(P-36:3)/PS(32:5)	None
CTLvsHF	4w	1452.04	HFvsCTL	12w	768.869		725.42	CTLvsHF	16w	725.4	0	SM(d36:3)/PI(26:0)	None
CTLvsHF	4w	1478.02	HFvsCTL	12w	770.575		725.537	CTLvsHF	16w	725.4	0.1	SM(d36:3)/PI(26:0)	None
CTLvsHF	8w	556.296	HFvsCTL	12w	780.578		750.552	CTLvsHF	16w	750.5	0.1	None	PC(31:2)/PC(O-32:2)/PC(P-32:1)/PE(34:2)/PE(O-35:2)/PE(P-35:1)/PS(31:3)
CTLvsHF	8w	618.469	HFvsCTL	12w	797.678		751.56	CTLvsHF	16w	751.5	0.1	None	SM(d35:1)
CTLvsHF	8w	695.139	HFvsCTL	12w	798.647		764.552	CTLvsHF	16w	764.5	0.1	PC(35:5)/PC(O-36:5)/PC(P-36:4)/PE(38:5)/PS(35:6)/PS(P-36:5)	PC(32:2)/PC(O-33:2)/PC(P-33:1)/PE(35:2)/PE(O-36:2)/PE(P-36:1)/PS(32:3)/PS(P-33:2)
CTLvsHF	8w	725.373	HFvsCTL	12w	861.577		766.569	CTLvsHF	16w	766.2	0.4	None	PC(32:1)/PC(O-33:1)/PC(P-33:0)/PE-NMe(34:1)/PE(35:1)/PE(36:8)/PE(O-36:1)/PE(P-36:0)/PS(32:2)/PS(O-33:2)/PS(P-33:1)
CTLvsHF	8w	726.38	HFvsCTL	12w	862.585		768.547	CTLvsHF	16w	768.5	0	PC(35:3)/PC(O-36:3)/PC(P-36:2)/PE(38:3)/PS(35:4)/PS(O-36:4)/PS(P-36:3)	PC(32:0)/PC(O-33:0)/PE(35:0)/PE(36:7)/PE(O-36:0)/PS(32:1)/PS(O-33:1)/PS(P-33:0)
CTLvsHF	8w	753.397	HFvsCTL	12w	863.593		796.587	CTLvsHF	16w	796.5	0.1	PC(37:3)/PC(O-38:3)/PC(P-38:2)/PE(40:3)/PS(37:4)/PS(O-38:4)/PS(P-38:3)	PC(34:0)/PC(O-35:0)/PE(37:0)/PE-NMe(36:0)/PE(38:7)/PE(O-38:0)/PS(34:1)/PS(O-35:1)/PS(P-35:0)
CTLvsHF	8w	769.405	HFvsCTL	12w	864.601		797.673	CTLvsHF	16w	797.6	0.1	SM(d41:2)	None
CTLvsHF	8w	781.577	HFvsCTL	12w	865.57		809.541	CTLvsHF	16w	809.5	0	SM(d42:3)/PI(32:0)/PI(O-33:0)	PI(30:4)
CTLvsHF	8w	795.569	HFvsCTL	12w	866.54		833.509	CTLvsHF	16w	833.5	0	PI(34:2)/PI(O-35:2)/PI(P-35:1)	None
CTLvsHF	8w	807.392	HFvsCTL	12w	869.835		837.542	CTLvsHF	16w	837.5	0	None	PI(32:4)
CTLvsHF	8w	807.469	HFvsCTL	12w	871.852		843.515	CTLvsHF	16w	843.5	0	SM(d44:0)/PI(35:4)/PI(O-36:4)/PI(P-36:3)	PI(32:1)/PI(O-33:1)/PI(P-33:0)
CTLvsHF	8w	809.485	HFvsCTL	12w	884.569		844.523	CTLvsHF	16w	844.5	0	PC(41:7)/PC(P-42:6)/PC(40:0)/PC(O-41:0)/PE(43:0)/PE(44:7)/PS(40:1)/PS(P-41:0)	PC(38:4)/PE(41:4)/PE(42:11)/PE(O-42:4)/PS(38:5)
CTLvsHF	8w	833.478	HFvsCTL	12w	887.594		859.571	CTLvsHF	16w	859.5	0.1	None	PI(33:0)/PI(O-34:0)
CTLvsHF	8w	834.292	HFvsCTL	12w	888.602		860.54	CTLvsHF	16w	860.5	0	None	PC(40:10)/PC(39:3)/PC(O-40:3)/PC(P-40:2)/PE(42:3)/PS(39:4)/PS(O-40:4)/PS(P-40:3)
CTLvsHF	8w	843.517	HFvsCTL	12w	889.61		861.549	CTLvsHF	16w	861.5	0	PI(36:2)/PI(O-37:2)/PI(P-37:1)	SM(d43:2)/PI(34:6)
CTLvsHF	8w	871.309	HFvsCTL	12w	889.881		863.566	CTLvsHF	16w	863.6	0	None	SM(d43:1)/PI(34:5)
CTLvsHF	8w	881.309	HFvsCTL	12w	890.618		864.574	CTLvsHF	16w	864.6	0	None	PC(40:8)/PC(39:1)/PC(O-40:1)/PC(P-40:0)/PE(42:1)/PS(39:2)/PS(40:9)/PS(O-40:2)/PS(P-40:1)
CTLvsHF	8w	882.278	HFvsCTL	12w	890.851		865.505	CTLvsHF	16w	865.5	0	None	PI(34:4)
CTLvsHF	8w	915.264	HFvsCTL	12w	891.549		866.513	CTLvsHF	16w	866.5	0	None	PC(40:7)/PC(39:0)/PC(O-40:0)/PE(42:0)/PE-NMe2(40:0)/PS(39:1)/PS(40:8)/PS(O-40:1)/PS(P-40:0)
CTLvsHF	8w	1450.67	HFvsCTL	12w	891.859		870.547	CTLvsHF	16w	870.5	0	PC(42:1)/PS(42:2)	PC(40:5)/PE(44:12)/PS(40:6)
CTLvsHF	8w	1477.73	HFvsCTL	12w	892.557		871.555	CTLvsHF	16w	871.6	0	PI(37:4)/PI(O-38:4)/PI(P-38:3)	PI(34:1)/PI(O-35:1)/PI(P-35:0)
CTLvsHF	12w	833.194	HFvsCTL	12w	892.828		872.563	CTLvsHF	16w	872.6	0	PC(42:0)/PS(42:1)	PC(40:4)/PE(43:4)/PS(40:5)
CTLvsHF	12w	856.497	HFvsCTL	12w	910.858		873.572	CTLvsHF	16w	873.5	0.1	PI(37:3)/PI(O-38:3)/PI(P-38:2)	PI(34:0)/PI(O-35:0)
CTLvsHF	12w	857.273	HFvsCTL	12w	911.594		881.522	CTLvsHF	16w	881.5	0	PI(38:6)	None
CTLvsHF	12w	858.242	HFvsCTL	12w	911.866		882.53	CTLvsHF	16w	882.5	0	None	PC(41:6)/PC(O-42:6)/PE(44:6)/PS(40:0)/PS(41:7)/PS(O-41:0)/PS(P-42:6)
CTLvsHF	12w	859.289	HFvsCTL	12w	912.603		883.539	CTLvsHF	16w	883.5	0	PI(38:5)	PI(35:2)/PI(O-36:2)/PI(P-36:1)
CTLvsHF	12w	861.305	HFvsCTL	12w	913.611		884.547	CTLvsHF	16w	884.5	0	PC(44:8)/PC(43:1)/PE(46:1)/PS(43:2)	PC(41:5)/PC(P-42:4)/PE(44:5)/PS(41:6)/PS(O-42:6)
CTLvsHF	12w	882.32	HFvsCTL	12w	914.619		887.572	CTLvsHF	16w	887.6	0	None	PI(35:0)/PI(36:7)/PI(O-36:0)
CTLvsHF	12w	883.29	HFvsCTL	12w	914.852		888.581	CTLvsHF	16w	888.6	0	PC(44:6)/PS(43:0)/PS(44:7)	PC(42:10)/PC(41:3)/PC(O-42:3)/PC(P-42:2)/PE(44:3)/PS(41:4)/PS(42:11)/PS(O-42:4)
CTLvsHF	12w	911.323	HFvsCTL	12w	915.588		890.597	CTLvsHF	16w	890.6	0	PC(44:5)/PS(44:6)	None
CTLvsHF	12w	912.331	HFvsCTL	12w	916.596		899.595	CTLvsHF	16w	899.6	0	PI(39:4)/PI(O-40:4)/PI(P-40:3)	PI(36:1)/PI(O-37:1)/PI(P-37:0)
CTLvsHF	12w	1051.37	HFvsCTL	12w	1476.26		909.562	CTLvsHF	16w	909.6	0	PI(40:6)	None
CTLvsHF	12w	1053.43	HFvsCTL	16w	552.37		911.579	CTLvsHF	16w	911.6	0	None	PI(37:2)/PI(38:9)/PI(O-38:2)/PI(P-38:1)
CTLvsHF	12w	1449.69	HFvsCTL	16w	553.34		913.557	CTLvsHF	16w	913.6	0	None	PI(37:1)/PI(38:8)/PI(O-38:1)/PI(P-38:0)
CTLvsHF	12w	1451.75	HFvsCTL	16w	554.348		914.565	CTLvsHF	16w	914.6	0	None	PS(44:12)/PC(43:4)/PC(O-44:4)
CTLvsHF	12w	1474.63	HFvsCTL	16w	571.374		915.574	CTLvsHF	16w	915.6	0	None	PI(37:0)/PI(38:7)/PI(O-38:0)
CTLvsHF	12w	1475.67	HFvsCTL	16w	600.228		528.297	HFvsCTL	1w	528.1	0.2	-/LPE(22:4)	None
CTLvsHF	12w	1476.72	HFvsCTL	16w	600.383		529.304	HFvsCTL	1w	529.1	0.2	LPI(13:0)	None
CTLvsHF	12w	1477.77	HFvsCTL	16w	701.53		550.311	HFvsCTL	1w	550.3	0	LPC(20:0)/PC(19:0)/PC(O-20:0)/LPS(20:1)	LPC(18:4)
CTLvsHF	16w	673.49	HFvsCTL	16w	744.579		685.34	HFvsCTL	1w	685.2	0.1	SM(d33:2)	None
CTLvsHF	16w	699.513	HFvsCTL	16w	745.587		773.551	HFvsCTL	1w	773.5	0.1	None	PI(27:1)/PI(P-28:0)
CTLvsHF	16w	700.56	HFvsCTL	16w	746.596		786.495	HFvsCTL	1w	786.5	0	PC(36:1)/PC(O-37:1)/PC(P-37:0)/PE(39:1)/PE(40:8)/PE(O-40:1)/PE(P-40:0)/PS(36:2)/PS(O-37:2)/PS(P-37:1)	PC(34:5)/PE(37:5)/PE(O-38:5)/PE(P-38:4)/PS(34:6)
CTLvsHF	16w	702.538	HFvsCTL	16w	762.536		817.462	HFvsCTL	1w	817.5	0	PI(33:3)/PI(O-34:3)/PI(P-34:2)	SM(d40:3)/PI(30:0)/PI(O-31:0)
CTLvsHF	16w	722.55	HFvsCTL	16w	772.58		857.498	HFvsCTL	1w	857.5	0	PI(36:4)	PI(33:1)/PI(O-34:1)/PI(P-34:0)
CTLvsHF	16w	724.528	HFvsCTL	16w	773.589		858.506	HFvsCTL	1w	858.5	0	None	PC(39:4)/PC(O-40:4)/PC(P-40:3)/PE(42:4)/PS(39:5)/PS(O-40:5)/PS(P-40:4)
CTLvsHF	16w	725.42	HFvsCTL	16w	774.597		859.513	HFvsCTL	1w	859.5	0	None	PI(33:0)/PI(O-34:0)
CTLvsHF	16w	725.537	HFvsCTL	16w	775.567		860.521	HFvsCTL	1w	860.5	0	None	PC(40:10)/PC(39:3)/PC(O-40:3)/PC(P-40:2)/PE(42:3)/PS(39:4)/PS(O-40:4)/PS(P-40:3)
CTLvsHF	16w	726.545	HFvsCTL	16w	788.598		871.567	HFvsCTL	1w	871.6	0	PI(37:4)/PI(O-38:4)/PI(P-38:3)	PI(34:1)/PI(O-35:1)/PI(P-35:0)
CTLvsHF	16w	727.553	HFvsCTL	16w	789.567		872.574	HFvsCTL	1w	872.6	0	PC(42:0)/PS(42:1)	PC(40:4)/PE(43:4)/PS(40:5)
CTLvsHF	16w	728.562	HFvsCTL	16w	790.576		873.543	HFvsCTL	1w	873.5	0	PI(37:3)/PI(O-38:3)/PI(P-38:2)	PI(34:0)/PI(O-35:0)
CTLvsHF	16w	729.57	HFvsCTL	16w	791.584		552.321	HFvsCTL	4w	552.3	0	LPE(24:6)/LPS(20:0)	None
CTLvsHF	16w	730.423	HFvsCTL	16w	811.557		772.6	HFvsCTL	4w	772.5	0.1	PC(36:8)/PC(35:1)/PC(O-36:1)/PC(P-36:0)/PE(38:1)/PE(39:8)/PE(O-39:1)/PE(P-40:7)/PE(P-39:0)/PS(35:2)/PS(O-36:2)/PS(P-36:1)	PC(33:5)/PC(P-34:4)/PE(36:5)
CTLvsHF	16w	740.546	HFvsCTL	16w	834.556		791.557	HFvsCTL	4w	791.5	0.1	PI(31:2)/PI(P-32:1)	SM(d38:2)
CTLvsHF	16w	750.552	HFvsCTL	16w	856.546		818.539	HFvsCTL	4w	818.5	0	PC(39:6)/PC(O-40:6)/PC(P-40:5)/PE(42:6)/PS(38:0)/PS(39:7)/PS(O-39:0)/PS(P-40:6)	PC(36:3)/PC(P-37:2)/PE(39:3)/PE(40:10)/PE(O-40:3)/PE(P-40:2)/PS(36:4)
CTLvsHF	16w	751.56	HFvsCTL	16w	858.563		552.303	HFvsCTL	8w	552.3	0	LPE(24:6)/LPS(20:0)	None
CTLvsHF	16w	752.568	HFvsCTL	16w	885.207		599.321	HFvsCTL	8w	599.1	0.2	LPI(18:0)	None
CTLvsHF	16w	753.422	HFvsCTL	16w	885.556		599.592	HFvsCTL	8w	599.1	0.5	LPI(18:0)	None
CTLvsHF	16w	753.577	HFvsCTL	16w	886.603		700.759	HFvsCTL	8w	700.5	0.3	PC(30:2)/PC(P-31:1)/PE(33:2)/PE(O-34:2)/PE(P-34:1)/PS(30:3)	None
CTLvsHF	16w	754.546	HFvsCTL	16w	1053.45		702.736	HFvsCTL	8w	702.5	0.2	PC(30:1)/PC(O-31:1)/PC(P-31:0)/PE(33:1)/PE(O-34:1)/PE(P-34:0)/PS(30:2)/PS(P-31:1)	None
CTLvsHF	16w	755.438					723.745	HFvsCTL	8w	723.5	0.2	PI(26:1)	None
CTLvsHF	16w	764.552					744.792	HFvsCTL	8w	744.5	0.3	PC(33:1)/PC(O-34:1)/PC(P-34:0)/PE(36:1)/PE-NMe2(34:1)/PE(O-37:1)/PE(P-37:0)/PS(33:2)/PS(O-34:2)/PS(P-34:1)	PE(34:5)
CTLvsHF	16w	765.561					746.536	HFvsCTL	8w	746.5	0	PC(33:0)/PC(O-34:0)/PE(36:0)/PE(37:7)/PE(O-37:0)/PE(P-38:6)/PS(33:1)/PS(O-34:1)/PS(P-34:0)	PC(31:4)/PE(34:4)
CTLvsHF	16w	766.569					748.784	HFvsCTL	8w	748.5	0.3	PC(34:6)/PE(37:6)/PE(O-38:6)/PE(P-38:5)/PS(33:0)/PS(O-34:0)	PC(31:3)/PC(O-32:3)/PE(34:3)/PE(P-35:2)/PS(31:4)
CTLvsHF	16w	768.547					768.785	HFvsCTL	8w	768.5	0.3	PC(35:3)/PC(O-36:3)/PC(P-36:2)/PE(38:3)/PS(35:4)/PS(O-36:4)/PS(P-36:3)	PC(32:0)/PC(O-33:0)/PE(35:0)/PE(36:7)/PE(O-36:0)/PS(32:1)/PS(O-33:1)/PS(P-33:0)
CTLvsHF	16w	769.555					772.545	HFvsCTL	8w	772.5	0	PC(36:8)/PC(35:1)/PC(O-36:1)/PC(P-36:0)/PE(38:1)/PE(39:8)/PE(O-39:1)/PE(P-40:7)/PE(P-39:0)/PS(35:2)/PS(O-36:2)/PS(P-36:1)	PC(33:5)/PC(P-34:4)/PE(36:5)
CTLvsHF	16w	778.592					774.793	HFvsCTL	8w	774.5	0.3	PC(36:7)/PC(35:0)/PC(O-36:0)/PE(38:0)/PE-NMe2(36:0)/PE(39:7)/PE(O-39:0)/PE(P-40:6)/PS(35:1)/PS(36:8)/PS(O-36:1)/PS(P-36:0)	PC(33:4)/PC(O-34:4)/PC(P-34:3)/PE(36:4)/PS(33:5)/PS(P-34:4)
CTLvsHF	16w	779.6					788.825	HFvsCTL	8w	788.5	0.3	PC(P-38:6)/PC(36:0)/PC(O-37:0)/PE(39:0)/PE(O-40:0)/PS(O-37:1)/PS(P-37:0)	None
CTLvsHF	16w	780.57					811.733	HFvsCTL	8w	811.5	0.2	SM(d42:2)	None
CTLvsHF	16w	781.462					887.821	HFvsCTL	8w	887.6	0.2	None	PI(35:0)/PI(36:7)/PI(O-36:0)
CTLvsHF	16w	781.578					890.806	HFvsCTL	8w	890.6	0.2	PC(44:5)/PS(44:6)	None
CTLvsHF	16w	793.562					528.589	HFvsCTL	12w	528.1	0.5	-/LPE(22:4)	None
CTLvsHF	16w	796.587					556.545	HFvsCTL	12w	556.3	0.2	LPC(21:4)/PC(20:4)	LPC(18:1)/LPC(18:1)18:1[18:1r18:1a18:1c18:1]/PC(O-18:1)/PC(P-18:0)/LPS(18:2)
CTLvsHF	16w	797.673					768.869	HFvsCTL	12w	768.5	0.4	PC(35:3)/PC(O-36:3)/PC(P-36:2)/PE(38:3)/PS(35:4)/PS(O-36:4)/PS(P-36:3)	PC(32:0)/PC(O-33:0)/PE(35:0)/PE(36:7)/PE(O-36:0)/PS(32:1)/PS(O-33:1)/PS(P-33:0)
CTLvsHF	16w	809.541					770.575	HFvsCTL	12w	770.5	0.1	PC(35:2)/PC(O-36:2)/PC(P-36:1)/PE(38:2)/PE-NMe2(36:2)/PE(P-39:1)/PS(35:3)/PS(O-36:3)/PS(P-36:2)	PE(36:6)/PS(32:0)/PS(O-33:0)
CTLvsHF	16w	833.509					797.678	HFvsCTL	12w	797.6	0.1	SM(d41:2)	None
CTLvsHF	16w	835.525					798.647	HFvsCTL	12w	798.6	0	PC(38:9)/PC(37:2)/PC(O-38:2)/PC(P-38:1)/PE(40:2)/PS(37:3)/PS(O-38:3)/PS(P-38:2)	PC(35:6)/PC(P-36:5)/PE(38:6)/PS(34:0)/PS(O-35:0)
CTLvsHF	16w	836.534					861.577	HFvsCTL	12w	861.5	0.1	PI(36:2)/PI(O-37:2)/PI(P-37:1)	SM(d43:2)/PI(34:6)
CTLvsHF	16w	837.542					863.593	HFvsCTL	12w	863.6	0	None	SM(d43:1)/PI(34:5)
CTLvsHF	16w	838.55					864.601	HFvsCTL	12w	864.6	0	None	PC(40:8)/PC(39:1)/PC(O-40:1)/PC(P-40:0)/PE(42:1)/PS(39:2)/PS(40:9)/PS(O-40:2)/PS(P-40:1)
CTLvsHF	16w	843.515					865.57	HFvsCTL	12w	865.5	0.1	None	PI(34:4)
CTLvsHF	16w	844.523					866.54	HFvsCTL	12w	866.5	0	None	PC(40:7)/PC(39:0)/PC(O-40:0)/PE(42:0)/PE-NMe2(40:0)/PS(39:1)/PS(40:8)/PS(O-40:1)/PS(P-40:0)
CTLvsHF	16w	859.571					871.852	HFvsCTL	12w	871.6	0.3	PI(37:4)/PI(O-38:4)/PI(P-38:3)	PI(34:1)/PI(O-35:1)/PI(P-35:0)
CTLvsHF	16w	860.54					884.569	HFvsCTL	12w	884.5	0.1	PC(44:8)/PC(43:1)/PE(46:1)/PS(43:2)	PC(41:5)/PC(P-42:4)/PE(44:5)/PS(41:6)/PS(O-42:6)
CTLvsHF	16w	861.549					887.594	HFvsCTL	12w	887.6	0	None	PI(35:0)/PI(36:7)/PI(O-36:0)
CTLvsHF	16w	862.557					888.602	HFvsCTL	12w	888.6	0	PC(44:6)/PS(43:0)/PS(44:7)	PC(42:10)/PC(41:3)/PC(O-42:3)/PC(P-42:2)/PE(44:3)/PS(41:4)/PS(42:11)/PS(O-42:4)
CTLvsHF	16w	863.566					890.618	HFvsCTL	12w	890.6	0	PC(44:5)/PS(44:6)	None
CTLvsHF	16w	864.574					890.851	HFvsCTL	12w	890.6	0.3	PC(44:5)/PS(44:6)	None
CTLvsHF	16w	865.505					911.594	HFvsCTL	12w	911.6	0	None	PI(37:2)/PI(38:9)/PI(O-38:2)/PI(P-38:1)
CTLvsHF	16w	866.513					911.866	HFvsCTL	12w	911.6	0.3	None	PI(37:2)/PI(38:9)/PI(O-38:2)/PI(P-38:1)
CTLvsHF	16w	867.56					912.603	HFvsCTL	12w	912.6	0	None	PC(44:12)/PC(O-44:5)/PS(43:6)
CTLvsHF	16w	868.569					913.611	HFvsCTL	12w	913.6	0	None	PI(37:1)/PI(38:8)/PI(O-38:1)/PI(P-38:0)
CTLvsHF	16w	869.538					914.619	HFvsCTL	12w	914.6	0	None	PS(44:12)/PC(43:4)/PC(O-44:4)
CTLvsHF	16w	870.547					914.852	HFvsCTL	12w	914.6	0.3	None	PS(44:12)/PC(43:4)/PC(O-44:4)
CTLvsHF	16w	871.555					915.588	HFvsCTL	12w	915.6	0	None	PI(37:0)/PI(38:7)/PI(O-38:0)
CTLvsHF	16w	872.563					552.37	HFvsCTL	16w	552.3	0.1	LPE(24:6)/LPS(20:0)	None
CTLvsHF	16w	873.572					554.348	HFvsCTL	16w	554.3	0	LPS(-OMe-219:0)	LPC(18:2)/LPC(P-19:1)/LPS(18:3)
CTLvsHF	16w	881.522					571.374	HFvsCTL	16w	571.1	0.3	LPI(16:0)	None
CTLvsHF	16w	882.53					600.383	HFvsCTL	16w	600.3	0.1	None	LPC(21:0)/PC(20:0)/PC(O-21:0)/PE-NMe(22:0)/LPE(24:0)
CTLvsHF	16w	883.539					744.579	HFvsCTL	16w	744.5	0.1	PC(33:1)/PC(O-34:1)/PC(P-34:0)/PE(36:1)/PE-NMe2(34:1)/PE(O-37:1)/PE(P-37:0)/PS(33:2)/PS(O-34:2)/PS(P-34:1)	PE(34:5)
CTLvsHF	16w	884.547					746.596	HFvsCTL	16w	746.5	0.1	PC(33:0)/PC(O-34:0)/PE(36:0)/PE(37:7)/PE(O-37:0)/PE(P-38:6)/PS(33:1)/PS(O-34:1)/PS(P-34:0)	PC(31:4)/PE(34:4)
CTLvsHF	16w	887.572					762.536	HFvsCTL	16w	762.5	0	None	PC(32:3)/PC(P-33:2)/PE(35:3)/PE(O-36:3)/PE(P-36:2)/PS(32:4)
CTLvsHF	16w	888.581					772.58	HFvsCTL	16w	772.5	0.1	PC(36:8)/PC(35:1)/PC(O-36:1)/PC(P-36:0)/PE(38:1)/PE(39:8)/PE(O-39:1)/PE(P-40:7)/PE(P-39:0)/PS(35:2)/PS(O-36:2)/PS(P-36:1)	PC(33:5)/PC(P-34:4)/PE(36:5)
CTLvsHF	16w	889.589					773.589	HFvsCTL	16w	773.5	0.1	None	PI(27:1)/PI(P-28:0)
CTLvsHF	16w	890.597					774.597	HFvsCTL	16w	774.5	0.1	PC(36:7)/PC(35:0)/PC(O-36:0)/PE(38:0)/PE-NMe2(36:0)/PE(39:7)/PE(O-39:0)/PE(P-40:6)/PS(35:1)/PS(36:8)/PS(O-36:1)/PS(P-36:0)	PC(33:4)/PC(O-34:4)/PC(P-34:3)/PE(36:4)/PS(33:5)/PS(P-34:4)
CTLvsHF	16w	891.567					775.567	HFvsCTL	16w	775.5	0.1	PI(30:3)	PI(27:0)/PI(O-28:0)
CTLvsHF	16w	899.595					788.598	HFvsCTL	16w	788.5	0.1	PC(P-38:6)/PC(36:0)/PC(O-37:0)/PE(39:0)/PE(O-40:0)/PS(O-37:1)/PS(P-37:0)	None
CTLvsHF	16w	909.562					789.567	HFvsCTL	16w	789.5	0.1	PI(31:3)	SM(d38:3)/PI(28:0)/PI(O-29:0)
CTLvsHF	16w	910.532					790.576	HFvsCTL	16w	790.5	0.1	None	PC(34:3)/PC(P-35:2)/PE(37:3)/PE(O-38:3)/PE(P-38:2)/PS(34:4)
CTLvsHF	16w	911.579					791.584	HFvsCTL	16w	791.5	0.1	PI(31:2)/PI(P-32:1)	SM(d38:2)
CTLvsHF	16w	912.549					811.557	HFvsCTL	16w	811.5	0.1	SM(d42:2)	None
CTLvsHF	16w	913.557					856.546	HFvsCTL	16w	856.5	0	PC(42:8)/PC(41:1)/PC(O-42:1)/PC(P-42:0)/PE(44:1)/PS(41:2)/PS(42:9)/PS(O-42:2)/PS(P-42:1)	PC(39:5)/PC(O-40:5)/PC(P-40:4)/PE(42:5)/PS(39:6)/PS(O-40:6)/PS(P-40:5)
CTLvsHF	16w	914.565					858.563	HFvsCTL	16w	858.5	0.1	None	PC(39:4)/PC(O-40:4)/PC(P-40:3)/PE(42:4)/PS(39:5)/PS(O-40:5)/PS(P-40:4)
CTLvsHF	16w	915.574					885.556	HFvsCTL	16w	885.6	0	PI(38:4)	PI(35:1)/PI(36:8)/PI(O-36:1)/PI(P-36:0)
CTLvsHF	16w	1053.6					886.603	HFvsCTL	16w	886.6	0	None	PC(42:11)/PC(41:4)/PC(O-42:4)/PE(44:4)/PS(41:5)/PS(P-42:4)
CTLvsHF	16w	1449.97
CTLvsHF	16w	1453.96
CTLvsHF	16w	1475.91
CTLvsHF	16w	1476.96
CTLvsHF	16w	1477.97
CTLvsHF	16w	1478.98
CTLvsHF	16w	1499.96
CTLvsHF	16w	1501.93
								1475.9	Negative	CTLvsHF	16w		1475.91	PI(43:0)/PI(44:7)	963.7	512.2	0
								1477	Negative	CTLvsHF	16w		1476.96	PI(43:0)/PI(44:7)	963.7	513.3	0
								1478	Negative	CTLvsHF	16w		1477.97	PI(43:0)/PI(44:7)	963.7	514.3	0
								1479	Negative	CTLvsHF	16w		1478.98	PI(43:0)/PI(44:7)	963.7	515.3	0
								1500	Negative	CTLvsHF	16w		1499.96	PI(43:0)/PI(44:7)	963.7	536.3	0
								1501.9	Negative	CTLvsHF	16w		1501.93	PI(43:0)/PI(44:7)	963.7	538.2	0

## Sheet: POS annotation
Supplementary Table 4: List of putative annotation of the detected molecular species by MALDI MSI in HF/HS oviductal epithelium (OE) vs CTRL in Swiss mice in POSITIVE MODE
Discriminative masses identified by ROC analysis (246 m/z)							Identification of differentially regulated lipids detected by MALDI MSI (31 m/z)
Direction	Time point	m/z	Direction	Time point	m/z		m/z	Direction	Time point	m/z exact	Delta	Putative annotation for ion M.H+	Putative annotation for ion M.Na+	Putative annotation for ion M.K+
CTLvsHF	3d	838.457	HFvsCTL	4w	693.192		810.334	CTLvsHF	1w	809.6	0.7	None	SM(d40:1)	None
CTLvsHF	1w	787.297	HFvsCTL	4w	701.177		812.315	CTLvsHF	1w	811.6	0.7	None	SM(d40:0)	None
CTLvsHF	1w	788.307	HFvsCTL	4w	703.232		758.315	CTLvsHF	4w	757.6	0.7	SM(d38:2)	None	None
CTLvsHF	1w	789.317	HFvsCTL	4w	721.257		759.323	CTLvsHF	4w	758.6	0.7	PC(34:2)/PC(O-35:2)/PC(P-35:1)/PE-NMe(36:2)/PE(37:2)/PE(38:9)/PE(O-38:2)/PE(P-38:1)	None	PC(31:0)/PC(O-32:0)/PE-NMe2(32:0)/PE(O-35:0)
CTLvsHF	1w	810.334	HFvsCTL	4w	722.226		760.33	CTLvsHF	4w	759.6	0.7	SM(d38:1)	None	None
CTLvsHF	1w	811.344	HFvsCTL	4w	725.25		749.329	CTLvsHF	8w	748.6	0.7	PC(33:0)/PC(O-34:0)/PE(36:0)/PE(37:7)/PE(O-37:0)/PE(P-38:6)	PC(32:4)/PE(35:4)/PE(O-36:4)/PE(P-36:3)	PE(34:5)
CTLvsHF	1w	812.315	HFvsCTL	4w	726.257		769.027	CTLvsHF	8w	768.6	0.4	PC(35:4)/PC(O-36:4)/PC(P-36:3)/PE(38:4)	PC(33:1)/PC(O-34:1)/PC(P-34:0)/PE(36:1)/PE-NMe2(34:1)/PE(O-37:1)/PE(P-37:0)	None
CTLvsHF	1w	836.362	HFvsCTL	4w	742.228		775.011	CTLvsHF	8w	774.6	0.4	PC(36:8)/-/PC(35:1)/PC(O-36:1)/PC(P-36:0)/PE(38:1)/PE(39:8)/PE(O-39:1)/PE(P-40:7)/PE(P-39:0)	PC(34:5)/PE(37:5)/PE(O-38:5)/PE(P-38:4)	PE(36:6)
CTLvsHF	1w	837.372	HFvsCTL	4w	743.236		781.033	CTLvsHF	8w	780.6	0.4	None	None	PC(33:3)/PC(O-34:3)/PC(P-34:2)/PE(36:3)/PE(P-37:2)
CTLvsHF	1w	838.382	HFvsCTL	4w	757.307		781.266	CTLvsHF	8w	780.6	0.7	None	None	PC(33:3)/PC(O-34:3)/PC(P-34:2)/PE(36:3)/PE(P-37:2)
CTLvsHF	1w	1543.62	HFvsCTL	4w	757.966		799.022	CTLvsHF	8w	798.6	0.4	PC(37:3)/PC(O-38:3)/PC(P-38:2)/PE(40:3)	PC(36:7)/PC(35:0)/PC(O-36:0)/PE(38:0)/PE-NMe2(36:0)/PE(39:7)/PE(O-39:0)/PE(P-40:6)	PC(34:1)/PC(O-35:1)/PC(P-35:0)/PE(37:1)/PE(38:8)/PE(O-38:1)/PE(P-38:0)
CTLvsHF	1w	1546.69	HFvsCTL	4w	821.344		805.316	CTLvsHF	8w	804.6	0.7	PC(38:7)/PC(37:0)/PC(O-38:0)/PE(40:0)/PE(41:7)/PE(O-41:0)/PE(P-42:6)	PC(36:4)/PC(O-37:4)/PE(39:4)/PE(O-40:4)/PE(P-40:3)	PC(35:5)/PC(O-36:5)/PC(P-36:4)/PE(38:5)
CTLvsHF	1w	1547.7	HFvsCTL	4w	856.386		746.283	CTLvsHF	16w	745.6	0.7	SM(d37:1)	None	None
CTLvsHF	1w	1548.71	HFvsCTL	4w	863.441		758.305	CTLvsHF	16w	757.6	0.7	SM(d38:2)	None	None
CTLvsHF	1w	1549.76	HFvsCTL	4w	864.449		759.313	CTLvsHF	16w	758.6	0.7	PC(34:2)/PC(O-35:2)/PC(P-35:1)/PE-NMe(36:2)/PE(37:2)/PE(38:9)/PE(O-38:2)/PE(P-38:1)	None	PC(31:0)/PC(O-32:0)/PE-NMe2(32:0)/PE(O-35:0)
CTLvsHF	1w	1550.73	HFvsCTL	4w	865.457		760.321	CTLvsHF	16w	759.6	0.7	SM(d38:1)	None	None
CTLvsHF	1w	1568.68	HFvsCTL	4w	866.465		768.309	CTLvsHF	16w	767.6	0.7	None	None	SM(d36:2)
CTLvsHF	1w	1569.73	HFvsCTL	8w	552.928		769.318	CTLvsHF	16w	768.6	0.7	PC(35:4)/PC(O-36:4)/PC(P-36:3)/PE(38:4)	PC(33:1)/PC(O-34:1)/PC(P-34:0)/PE(36:1)/PE-NMe2(34:1)/PE(O-37:1)/PE(P-37:0)	None
CTLvsHF	1w	1570.74	HFvsCTL	8w	703.25		774.32	CTLvsHF	16w	773.6	0.7	SM(d39:1)	None	None
CTLvsHF	1w	1571.71	HFvsCTL	8w	704.221		781.3	CTLvsHF	16w	780.6	0.7	None	None	PC(33:3)/PC(O-34:3)/PC(P-34:2)/PE(36:3)/PE(P-37:2)
CTLvsHF	1w	1572.76	HFvsCTL	8w	786.317		784.325	CTLvsHF	16w	783.6	0.7	SM(d40:3)	None	None
CTLvsHF	1w	1573.77	HFvsCTL	8w	787.327		794.329	CTLvsHF	16w	793.6	0.7	None	SM(d39:2)	None
CTLvsHF	1w	1574.78	HFvsCTL	8w	788.337		757.966	HFvsCTL	4w	757.6	0.4	SM(d38:2)	None	None
CTLvsHF	1w	1575.79	HFvsCTL	8w	789.347		812.348	HFvsCTL	8w	811.6	0.7	None	SM(d40:0)	None
CTLvsHF	1w	1576.8	HFvsCTL	8w	790.319		695.147	HFvsCTL	12w	694.5	0.6	None	PE(31:3)	None
CTLvsHF	1w	1593.74	HFvsCTL	8w	812.348		777.297	HFvsCTL	12w	776.6	0.7	None	PC(34:4)/PC(O-35:4)/PE(37:4)/PE(O-38:4)/PE(P-38:3)	None
CTLvsHF	1w	1594.75	HFvsCTL	8w	813.397		705.256	HFvsCTL	16w	704.6	0.7	PC(30:1)/PC(O-31:1)/PC(P-31:0)/PE(33:1)/PE(O-34:1)/PE(P-34:0)	PE(32:5)	None
CTLvsHF	1w	1595.76	HFvsCTL	8w	814.408		767.301	HFvsCTL	16w	766.6	0.7	None	PC(33:2)/PC(O-34:2)/PC(P-34:1)/PE(36:2)/PE(O-37:2)/PE(P-37:1)	PC(32:3)/PC(P-33:2)/PE(35:3)/PE(O-36:3)/PE(P-36:2)
CTLvsHF	1w	1596.81	HFvsCTL	8w	815.418		829.346	HFvsCTL	16w	828.6	0.7	PC(40:9)/PC(39:2)/PC(O-40:2)/PC(P-40:1)/PE(42:2)	PC(38:6)/PE(41:6)/PE(O-42:6)	PC(37:7)/PC(P-38:6)/PC(36:0)/PC(O-37:0)/PE(39:0)/PE(40:7)/PE(O-40:0)
CTLvsHF	1w	1597.82	HFvsCTL	8w	816.389		837.101	HFvsCTL	16w	836.6	0.5	None	PC(38:2)/PC(P-39:1)/PE(41:2)/PE(42:9)/PE(O-42:2)/PE(P-42:1)	None
CTLvsHF	1w	1598.79	HFvsCTL	8w	817.399		838.109	HFvsCTL	16w	837.6	0.5	None	SM(d42:1)	None
CTLvsHF	1w	1599.84	HFvsCTL	8w	834.378
CTLvsHF	1w	1616.77	HFvsCTL	8w	836.398
CTLvsHF	1w	1620.81	HFvsCTL	8w	838.419
CTLvsHF	4w	758.315	HFvsCTL	8w	856.369
CTLvsHF	4w	759.323	HFvsCTL	8w	1463.68
CTLvsHF	4w	760.33	HFvsCTL	8w	1463.91
CTLvsHF	4w	761.338	HFvsCTL	8w	1464.61
CTLvsHF	4w	762.346	HFvsCTL	8w	1549.81
CTLvsHF	4w	782.348	HFvsCTL	8w	1576.89
CTLvsHF	4w	1518.78	HFvsCTL	8w	1577.87
CTLvsHF	4w	1519.79	HFvsCTL	12w	537.011
CTLvsHF	4w	1520.79	HFvsCTL	12w	663.124
CTLvsHF	4w	1521.84	HFvsCTL	12w	665.14
CTLvsHF	4w	1522.77	HFvsCTL	12w	694.139
CTLvsHF	4w	1542.85	HFvsCTL	12w	695.147
CTLvsHF	4w	1543.82	HFvsCTL	12w	777.297
CTLvsHF	4w	1544.83	HFvsCTL	12w	819.36
CTLvsHF	4w	1545.8	HFvsCTL	16w	703.24
CTLvsHF	4w	1546.76	HFvsCTL	16w	704.248
CTLvsHF	8w	400.12	HFvsCTL	16w	705.256
CTLvsHF	8w	733.438	HFvsCTL	16w	725.266
CTLvsHF	8w	749.329	HFvsCTL	16w	726.274
CTLvsHF	8w	755.312	HFvsCTL	16w	727.282
CTLvsHF	8w	756.245	HFvsCTL	16w	736.279
CTLvsHF	8w	757.255	HFvsCTL	16w	742.251
CTLvsHF	8w	769.027	HFvsCTL	16w	756.288
CTLvsHF	8w	775.011	HFvsCTL	16w	767.301
CTLvsHF	8w	780.256	HFvsCTL	16w	828.337
CTLvsHF	8w	780.528	HFvsCTL	16w	829.346
CTLvsHF	8w	781.033	HFvsCTL	16w	837.101
CTLvsHF	8w	781.266	HFvsCTL	16w	838.109
CTLvsHF	8w	782.276	HFvsCTL	16w	854.396
CTLvsHF	8w	783.286	HFvsCTL	16w	855.482
CTLvsHF	8w	791.018	HFvsCTL	16w	856.413
CTLvsHF	8w	792.028	HFvsCTL	16w	857.421
CTLvsHF	8w	799.022
CTLvsHF	8w	804.306
CTLvsHF	8w	805.316
CTLvsHF	8w	820.313
CTLvsHF	8w	821.284
CTLvsHF	8w	1540.72
CTLvsHF	8w	1541.73
CTLvsHF	8w	1542.74
CTLvsHF	8w	1543.75
CTLvsHF	8w	1544.76
CTLvsHF	8w	1564.73
CTLvsHF	8w	1565.74
CTLvsHF	8w	1566.75
CTLvsHF	12w	804.318
CTLvsHF	12w	830.371
CTLvsHF	16w	668.573
CTLvsHF	16w	719.527
CTLvsHF	16w	733.448
CTLvsHF	16w	746.283
CTLvsHF	16w	747.292
CTLvsHF	16w	758.305
CTLvsHF	16w	759.313
CTLvsHF	16w	760.321
CTLvsHF	16w	761.329
CTLvsHF	16w	762.338
CTLvsHF	16w	768.309
CTLvsHF	16w	769.318
CTLvsHF	16w	770.326
CTLvsHF	16w	772.303
CTLvsHF	16w	774.32
CTLvsHF	16w	776.298
CTLvsHF	16w	780.292
CTLvsHF	16w	781.3
CTLvsHF	16w	782.308
CTLvsHF	16w	783.316
CTLvsHF	16w	784.325
CTLvsHF	16w	785.333
CTLvsHF	16w	786.341
CTLvsHF	16w	787.349
CTLvsHF	16w	788.357
CTLvsHF	16w	789.366
CTLvsHF	16w	790.335
CTLvsHF	16w	794.329
CTLvsHF	16w	796.346
CTLvsHF	16w	797.354
CTLvsHF	16w	808.367
CTLvsHF	16w	809.375
CTLvsHF	16w	810.383
CTLvsHF	16w	811.391
CTLvsHF	16w	812.4
CTLvsHF	16w	813.408
CTLvsHF	16w	822.366
CTLvsHF	16w	824.382
CTLvsHF	16w	907.405
CTLvsHF	16w	907.599
CTLvsHF	16w	931.642
CTLvsHF	16w	955.645
CTLvsHF	16w	1007.76
CTLvsHF	16w	1073.88
CTLvsHF	16w	1074.89
CTLvsHF	16w	1075.89
CTLvsHF	16w	1076.9
CTLvsHF	16w	1077.91
CTLvsHF	16w	1078.92
CTLvsHF	16w	1079.93
CTLvsHF	16w	1080.94
CTLvsHF	16w	1097.92
CTLvsHF	16w	1099.94
CTLvsHF	16w	1100.95
CTLvsHF	16w	1101.95
CTLvsHF	16w	1102.96
CTLvsHF	16w	1103.97
CTLvsHF	16w	1104.98
CTLvsHF	16w	1105.99
CTLvsHF	16w	1106.99
CTLvsHF	16w	1126
CTLvsHF	16w	1128.01
CTLvsHF	16w	1518.78
CTLvsHF	16w	1519.79
CTLvsHF	16w	1520.72
CTLvsHF	16w	1521.72
CTLvsHF	16w	1522.73
CTLvsHF	16w	1542.74
CTLvsHF	16w	1543.75
CTLvsHF	16w	1544.72
CTLvsHF	16w	1545.84
CTLvsHF	16w	1546.81
CTLvsHF	16w	1547.82
CTLvsHF	16w	1548.87
CTLvsHF	16w	1549.8
CTLvsHF	16w	1550.81
CTLvsHF	16w	1566.74
CTLvsHF	16w	1567.75
CTLvsHF	16w	1568.8
CTLvsHF	16w	1569.89
CTLvsHF	16w	1570.82
CTLvsHF	16w	1571.79
CTLvsHF	16w	1572.87
CTLvsHF	16w	1573.92
CTLvsHF	16w	1574.89
CTLvsHF	16w	1575.94
CTLvsHF	16w	1576.87
CTLvsHF	16w	1592.8
CTLvsHF	16w	1593.81
CTLvsHF	16w	1594.82
CTLvsHF	16w	1595.91
CTLvsHF	16w	1596.84
CTLvsHF	16w	1597.88
CTLvsHF	16w	1598.93
CTLvsHF	16w	1599.98
CTLvsHF	16w	1600.91
CTLvsHF	16w	1620.88
CTLvsHF	16w	1621.89
CTLvsHF	16w	1622.9

## Sheet: Overview Puative Annotations
Supplementary Table 5: Putative annotations overview
CTRL vs HF/HS
Putative Annotations (CTRL vs HF/HS)	3d	1w	4w	8w	12w	16w	Total	Total (%)
PC/PE			2	7		4	13	10.9
PC/PE/PS	8	2	8	1	1	19	39	32.8
PI		4	12	3	1	14	34	28.6
SM/PI	2	3	6	2	0	16	29	24.4
LPC/LPE/LPS/LPI			2	2			4	3.4
								119
HF/HS vs CTRL
Putative Annotations (HF/HS vs CTRL)	3d	1w	4w	8w	12w	16w	Total	Total (%)
PC/PE	0			1	2	7	10	11.5
PC/PE/PS	0	4	2	9	12	7	34	39.1
PI		5		2	7	3	17	19.5
SM/PI	0	2	2	2	3	4	13	14.9
LPC/LPE/LPS/LPI	0	3	1	3	2	4	13	14.9
								87
Putative annotations both comparisons	Total	Total (%)
PC/PE	23	11.165
PC/PE/PS	73	35.4369
PI	51	24.7573
SM/PI	42	20.3883
LPC/LPE/LPS/LPI	17	8.25243
	206
